# Supplementary material for: Spinal V1 inhibitory interneuron clades differ in birthdate, projections to motoneurons, and heterogeneity
Source: eLife. 2024 Nov 28;13:RP95172. doi: 10.7554/eLife.95172 (PMC11604222; doi:10.7554/eLife.95172)
Supplement: Figure 1—figure supplement 1—source data 1. [file elife-95172-fig1-figsupp1-data1.zip]

Archive with 2 entries (2 files):
- Alvarez 2021-08-06 10h42m35s(Chemiluminescence).tif
- Alvarez 2021-08-06 10h43m46s(Colorimetric).tif
