# Supplementary material for: Spinal V1 inhibitory interneuron clades differ in birthdate, projections to motoneurons, and heterogeneity
Source: eLife. 2024 Nov 28;13:RP95172. doi: 10.7554/eLife.95172 (PMC11604222; doi:10.7554/eLife.95172)
Supplement: Figure 1—figure supplement 2—source data 1. [file elife-95172-fig1-figsupp2-data1.zip]

Archive with 5 entries (5 files):
- Griffith Maf AB Westren probe 3 Sigma MafB antibody.tif
- Griffith Novus Maf A replicate (left) and cMaf antibody (right).tif
- Griffith Maf AB Western colorimetric standards.tif
- Griffith Maf AB Western probe 1 Novus MafB antibody.tif
- Griffith Maf AB Western probe 2 Novus MafA antibody.tif
